# Supplementary material for: Biocontrol Potential of Rhizosphere Bacteria Against Fusarium Root Rot in Cowpea: Suppression of Mycelial Growth and Conidial Germination
Source: Biology (Basel). 2025 Jul 23;14(8):921. doi: 10.3390/biology14080921 (PMC12384014; doi:10.3390/biology14080921)
Supplement: Supplementary file 1 [file biology-14-00921-s001.zip]

Archive with 1 entries (1 files):
- biology-3683546-supplementary.pdf
